# Supplementary material for: A model of tension-induced fiber growth predicts white matter organization during brain folding
Source: Nat Commun. 2021 Nov 18;12:6681. doi: 10.1038/s41467-021-26971-9 (PMC8602459; doi:10.1038/s41467-021-26971-9)
Supplement: Supplementary file 4 — Source Data [file 41467_2021_26971_MOESM4_ESM.xlsx]

## Sheet: Sheet1
d	min_curvature	theta
0.999203	0.160242	7.21956
0.994457	0.131926	10.7201
0.994355	0.0751676	4.78831
0.99178	0.243581	8.74822
0.991603	0.224894	8.74822
0.991165	0.18523	7.21956
0.989897	0.138879	17.9888
0.987434	0.112349	18.4122
0.985537	0.32233	8.74822
0.982846	0.240854	7.21956
0.982833	0.384336	16.4652
0.981721	0.266498	8.74822
0.981593	0.0793741	17.6933
0.981398	0.22721	16.143
0.981321	0.158392	10.7201
0.980491	0.0455768	16.8487
0.980265	0.151865	10.7201
0.978242	0.391119	16.4652
0.976928	0.18931	10.7201
0.975811	0.219086	2.32237
0.97513	0.19943	17.0926
0.974985	0.149486	11.0586
0.974666	0.446569	16.4652
0.97334	0.43439	16.4652
0.973217	0.188248	21.7974
0.973158	0.244835	6.28267
0.971451	0.219867	6.14752
0.970289	0.296876	2.32237
0.969832	0.237337	12.5756
0.96905	0.23209	32.2274
0.968045	0.14318	16.4652
0.967553	0.171509	12.4715
0.96695	0.292537	25.2526
0.966783	0.381444	35.5096
0.96607	0.0501889	32.2274
0.965899	0.198088	28.383
0.965518	0.161974	12.4715
0.964944	0.108633	16.4652
0.964576	0.0889908	16.6134
0.963993	0.178871	12.4715
0.962775	0.260366	5.94363
0.962596	0.289832	5.94363
0.962536	0.24664	6.14752
0.961807	0.38227	25.2526
0.961315	0.383125	32.2274
0.961035	0.252265	6.28267
0.960878	0.191996	18.1304
0.960168	0.251348	6.48631
0.959193	0.160442	16.6134
0.958674	0.317031	28.383
0.957358	0.220922	26.9033
0.957292	0.303133	2.32237
0.957096	0.0812579	11.2385
0.956215	0.265351	37.0136
0.95585	0.402385	25.2526
0.955735	0.120283	35.5096
0.955267	0.246291	12.5756
0.955229	0.29675	6.7072
0.954664	0.368989	19.7935
0.953589	0.156499	14.2625
0.951576	0.289605	25.2526
0.951149	0.157732	14.2625
0.950994	0.42691	28.383
0.95098	0.26021	36.4984
0.950912	0.266322	5.94363
0.950828	0.102111	8.65848
0.950766	0.255685	43.5185
0.950159	0.374638	28.383
0.949656	0.315879	37.0136
0.949525	0.258432	5.94363
0.948805	0.276086	25.2526
0.948075	0.266776	30.1626
0.948015	0.151467	8.65848
0.947622	0.253634	7.22594
0.947335	0.184477	14.2625
0.947228	0.156605	37.0136
0.947128	0.385746	19.7935
0.946985	0.256244	31.2268
0.946244	0.129742	9.84456
0.945632	0.42023	19.7935
0.945441	0.212206	18.1304
0.944948	0.436955	19.7935
0.944743	0.219772	27.4544
0.944737	0.367611	25.2526
0.944324	0.242904	10.8385
0.942917	0.232615	11.3181
0.942113	0.20018	20.5755
0.941532	0.232912	13.6833
0.941443	0.19844	16.2726
0.941356	0.281395	23.8283
0.940742	0.0829171	14.0619
0.939744	0.26114	14.8699
0.939461	0.253883	36.4984
0.938871	0.247497	30.1626
0.938402	0.27031	7.22594
0.937925	0.382719	16.0723
0.937181	0.269718	7.22594
0.937056	0.253423	43.5185
0.936851	0.258724	6.97371
0.936312	0.163699	5.56824
0.936213	0.279281	29.1686
0.935996	0.150902	9.84456
0.935954	0.366484	27.4544
0.935804	0.231867	11.3181
0.935703	0.263545	23.8283
0.935541	0.170612	19.7935
0.935286	0.171751	7.94408
0.93468	0.199903	16.2726
0.933663	0.144463	5.56824
0.932835	0.393491	27.4544
0.932739	0.199732	29.5002
0.932026	0.0983047	69.5308
0.931763	0.279428	27.4544
0.9315	0.250113	31.2268
0.930868	0.258553	1.65268
0.930768	0.284799	12.3642
0.930581	0.187843	16.2726
0.930496	0.240548	7.49518
0.93028	0.25416	17.0951
0.930007	0.218386	23.8283
0.929816	0.202882	21.8972
0.928897	0.21382	14.8699
0.92748	0.291757	14.7113
0.927393	0.238791	26.5919
0.926808	0.30109	8.95422
0.926769	0.13198	16.0723
0.926605	0.236288	29.1686
0.926436	0.35372	16.2726
0.926216	0.263539	37.031
0.926171	0.232912	36.374
0.926004	0.248244	55.5706
0.9255	0.0947097	69.5308
0.925427	0.331087	16.2726
0.925142	0.180701	29.5002
0.924119	0.305296	15.9758
0.9241	0.206981	34.6619
0.923961	0.296227	4.41844
0.923832	0.302191	15.9758
0.923532	0.270725	14.8699
0.923508	0.272258	27.4544
0.923076	0.381099	27.4544
0.922322	0.237013	12.8972
0.92176	0.249945	25.4547
0.921343	0.255013	17.0951
0.921127	0.396834	34.6619
0.920975	0.234584	29.1686
0.91976	0.279249	31.4903
0.919354	0.336748	12.8225
0.919015	0.172016	21.8972
0.918378	0.199762	9.84456
0.918255	0.318505	14.7113
0.917807	0.290729	3.91367
0.91779	0.218914	24.1532
0.917743	0.306039	16.062
0.917388	0.189839	37.031
0.917178	0.265538	19.0454
0.916304	0.224385	14.2325
0.916003	0.240266	21.8972
0.915747	0.263896	34.6619
0.91543	0.192026	29.1686
0.915393	0.31342	17.0951
0.915323	0.318283	9.342
0.914658	0.21465	36.374
0.914498	0.213767	65.7831
0.914471	0.326636	7.14986
0.914368	0.238443	22.179
0.913989	0.221589	26.5919
0.913658	0.311575	15.9758
0.913611	0.209201	21.8972
0.913349	0.413508	34.6619
0.9129	0.213692	12.8972
0.912891	0.217194	69.5308
0.912852	0.167478	2.67987
0.912822	0.360578	34.6619
0.912683	0.249105	37.031
0.912424	0.2756	31.4903
0.91227	0.319968	31.7796
0.912137	0.0509562	69.5308
0.912026	0.32157	17.0951
0.910968	0.245826	55.5706
0.910831	0.212354	18.4602
0.910407	0.30486	15.9758
0.910363	0.312801	3.91367
0.909967	0.234496	22.8893
0.909224	0.233892	27.5829
0.908824	0.214147	19.0454
0.908579	0.197904	14.2325
0.906857	0.214988	19.0454
0.90625	0.31669	4.76895
0.905929	0.246336	22.179
0.905692	0.292292	31.4903
0.905447	0.377481	21.9869
0.905263	0.271795	25.4547
0.904906	0.271231	16.062
0.904276	0.286101	15.9758
0.904163	0.305304	9.342
0.903963	0.280254	17.0951
0.903653	0.228479	25.2392
0.903483	0.336031	17.0951
0.903479	0.168058	69.5308
0.903332	0.314008	2.67987
0.90329	0.222155	24.1532
0.903119	0.279559	34.6619
0.902862	0.294438	42.6054
0.902844	0.231236	21.0397
0.902333	0.28782	15.9758
0.901932	0.208345	43.5989
0.901637	0.194703	21.8972
0.901582	0.319753	4.17761
0.901399	0.203655	18.6005
0.90112	0.179751	34.0973
0.90107	0.2012	12.8397
0.901003	0.239867	37.3782
0.900783	0.21162	23.0222
0.90069	0.322863	37.3782
0.900352	0.334326	2.67987
0.900139	0.301921	19.0454
0.899962	0.244857	2.67987
0.899292	0.204693	11.4137
0.899214	0.218898	21.8972
0.898925	0.16731	65.7831
0.898838	0.18266	42.585
0.898804	0.204861	27.5829
0.897739	0.312855	3.91367
0.897712	0.352613	43.5989
0.897288	0.0874953	65.7831
0.897158	0.221171	16.8281
0.896835	0.263379	21.0397
0.896619	0.278085	25.7508
0.895939	0.314132	7.35729
0.895651	0.274816	31.4903
0.895182	0.238037	22.179
0.894615	0.24073	8.05959
0.894601	0.229223	34.3536
0.894502	0.207092	12.0768
0.893929	0.230466	25.2392
0.893808	0.286419	42.6054
0.893799	0.263395	9.342
0.893176	0.271951	28.8288
0.892798	0.268486	26.2215
0.892648	0.245144	35.2371
0.892555	0.224806	8.05959
0.892447	0.28645	7.35729
0.891528	0.278159	17.4046
0.891157	0.269126	23.7413
0.890933	0.263242	37.3782
0.890507	0.273998	2.67987
0.89049	0.381881	43.5989
0.890059	0.327833	2.67987
0.889786	0.310734	37.3782
0.889657	0.35598	43.5989
0.889225	0.386584	43.5989
0.888959	0.313422	18.1723
0.88891	0.227192	25.2392
0.888712	0.279655	26.2215
0.888457	0.294492	7.35729
0.888387	0.206532	12.2709
0.888273	0.211822	12.8397
0.888027	0.235383	11.4137
0.887922	0.246452	25.2392
0.887729	0.289751	12.775
0.887639	0.161646	8.65132
0.887626	0.233795	18.6005
0.88752	0.300131	42.6054
0.886592	0.200089	12.2709
0.885979	0.108897	34.0973
0.885768	0.288351	37.3782
0.88518	0.200367	18.2682
0.884808	0.0342353	65.7831
0.884787	0.265651	8.49355
0.884727	0.207338	18.4715
0.884704	0.241653	22.8748
0.88466	0.292524	42.6054
0.884639	0.213445	12.0768
0.884481	0.25371	16.8281
0.884369	0.262484	14.5777
0.88417	0.265366	26.2215
0.883851	0.230023	12.8397
0.883622	0.293755	23.7413
0.883302	0.183739	23.0222
0.883212	0.276041	10.0207
0.882699	0.272013	8.05959
0.882366	0.177516	8.65132
0.882322	0.368583	28.8288
0.88182	0.248585	13.7962
0.881473	0.316404	35.2371
0.881366	0.320641	80.3039
0.881324	0.0917371	42.585
0.881181	0.285409	26.2215
0.880931	0.264175	7.35729
0.880863	0.383386	9.6227
0.880778	0.221342	5.64546
0.880403	0.201951	14.3921
0.880162	0.239856	35.2371
0.87995	0.344916	35.2371
0.879546	0.270154	43.5989
0.879533	0.274341	8.05959
0.8791	0.275555	14.5777
0.878037	0.217898	20.4161
0.87793	0.145768	12.2709
0.877871	0.258228	17.272
0.877863	0.254208	80.3039
0.877837	0.276714	23.7413
0.877684	0.285912	42.6054
0.877498	0.228883	9.60184
0.87675	0.189549	34.3536
0.876443	0.228006	1.05684
0.875408	0.234104	14.3921
0.875227	0.327321	23.7413
0.875023	0.249755	56.8226
0.874954	0.25168	15.7036
0.874941	0.286444	42.6054
0.874127	0.272124	18.4287
0.873948	0.307712	18.4657
0.873426	0.184419	23.523
0.87332	0.29403	7.35729
0.873263	0.35911	18.4287
0.873173	0.2658	27.1054
0.873095	0.22176	25.2392
0.873014	0.193983	12.2709
0.872677	0.136091	9.6227
0.872271	0.307178	26.4012
0.872206	0.341144	20.4946
0.87217	0.268856	13.7962
0.871724	0.369376	9.6227
0.871536	0.293416	7.59998
0.871447	0.231271	80.3039
0.87144	0.238971	22.8748
0.870365	0.350922	1.58078
0.87003	0.216102	19.8513
0.86978	0.180146	26.0022
0.869734	0.224454	12.8397
0.86969	0.184465	17.7459
0.869456	0.285789	35.2371
0.868837	0.394527	20.4946
0.868771	0.203216	47.4964
0.868679	0.322117	10.0207
0.868591	0.20872	20.4161
0.86847	0.147801	29.7588
0.868214	0.24579	3.7037
0.868093	0.261229	18.6553
0.867945	0.318629	20.4946
0.867839	0.213965	5.64546
0.867762	0.134817	7.59998
0.867747	0.425478	9.6227
0.867704	0.274615	8.05959
0.867254	0.252593	22.8748
0.867161	0.260586	18.9972
0.866562	0.0713282	6.59927
0.86656	0.263902	27.1054
0.866504	0.270911	10.0174
0.866466	0.23193	5.64546
0.866275	0.291039	26.4012
0.866178	0.2976	37.383
0.866066	0.272118	1.05684
0.865873	0.339834	26.4012
0.865849	0.142613	19.8513
0.86484	0.281511	56.8226
0.864839	0.226527	22.9036
0.864729	0.252008	80.3039
0.864443	0.223168	56.8226
0.863905	0.32381	12.2709
0.863495	0.227874	5.64546
0.863215	0.264851	16.0893
0.863207	0.207638	22.9036
0.862722	0.255796	80.3039
0.862328	0.383291	18.4287
0.862056	0.271397	54.2967
0.861645	0.00625159	4.61296
0.861134	0.355452	54.2967
0.860982	0.281151	21.6842
0.860654	0.248247	14.3921
0.860486	0.217119	9.60184
0.860222	0.324075	26.4012
0.860107	0.234133	3.7037
0.860103	0.26021	18.4287
0.859981	0.266803	30.9358
0.859789	0.141879	18.4287
0.85965	0.283066	56.8226
0.859269	0.278147	47.4964
0.859097	0.47235	20.4946
0.858746	0.272345	9.55849
0.858713	0.245194	47.4964
0.858532	0.221943	29.7588
0.858498	0.34463	6.59927
0.858258	0.157669	29.7588
0.858229	0.322131	25.7351
0.858146	0.341731	15.5245
0.85787	0.133887	4.96735
0.857864	0.340605	7.59998
0.857844	0.193296	21.4327
0.857545	0.250304	7.06394
0.857463	0.231895	54.2967
0.856716	0.000862334	19.8513
0.856712	0.263834	16.0893
0.856354	0.297218	27.4892
0.856147	0.259181	12.0231
0.856062	0.332528	55.324
0.856053	0.257982	19.8513
0.855951	0.167366	12.2709
0.855337	0.375888	20.4946
0.855076	0.40188	9.6227
0.85445	0.251052	18.9972
0.854231	0.300406	19.3773
0.85422	0.281305	25.7351
0.854175	0.351181	54.2967
0.854046	0.236621	16.295
0.853883	0.241992	22.8748
0.853663	0.272206	26.863
0.853625	0.236447	10.7881
0.853492	0.26018	55.324
0.853246	0.231213	26.863
0.85229	0.345427	15.5245
0.852261	0.388407	15.5245
0.852042	0.229757	14.1498
0.851844	0.343703	43.5701
0.851314	0.364871	0.887115
0.851277	0.25806	51.1824
0.851209	0.218464	9.03517
0.851198	0.266148	11.765
0.8509	0.227456	12.0231
0.850846	0.269431	7.34387
0.85066	0.294098	30.7902
0.850457	0.241849	31.6967
0.849887	0.218515	10.2088
0.849623	0.257723	18.9972
0.849541	0.24649	27.1054
0.849415	0.25925	18.9972
0.849042	0.219595	5.64546
0.848766	0.345849	5.84747
0.84861	0.295515	25.7351
0.848236	0.253941	21.6842
0.847595	0.313406	51.1824
0.847415	0.0450813	27.4892
0.847315	0.236395	26.863
0.847281	0.281993	16.0893
0.84724	0.308544	30.748
0.846595	0.476613	30.748
0.846526	0.41047	54.2967
0.846453	0.289052	18.4287
0.846308	0.306634	7.06394
0.846244	0.390241	41.891
0.84614	0.27469	9.40594
0.845674	0.261723	55.324
0.845553	0.206339	7.34387
0.845529	0.325306	46.9029
0.845448	0.129614	17.8257
0.84523	0.274122	25.7351
0.845211	0.285997	17.8257
0.844921	0.322879	73.1562
0.844833	0.453899	0.887115
0.844789	0.128282	32.9263
0.844583	0.182663	46.9029
0.844423	0.190515	22.1233
0.844027	0.404722	30.7902
0.843741	0.196102	19.8513
0.84372	0.0168381	30.7902
0.843645	0.04364	31.5845
0.843571	0.247512	16.5986
0.842864	0.208693	16.295
0.842834	0.380547	43.5701
0.842508	0.135157	78.3033
0.842339	0.315549	15.5245
0.841803	0.271772	11.765
0.841616	0.197884	17.9251
0.841427	0.206796	24.7972
0.841291	0.0473692	10.9151
0.840861	0.22881	30.9358
0.840856	0.271865	25.5791
0.840653	0.26382	55.324
0.840452	0.601528	0.887115
0.840318	0.239407	51.5363
0.840246	0.270481	30.129
0.840211	0.258545	16.295
0.840117	0.365798	51.1824
0.839838	0.236812	16.0893
0.8396	0.203533	15.5245
0.839596	0.247025	30.129
0.839504	0.255311	26.863
0.839374	0.254145	35.0195
0.83865	0.276683	19.3773
0.838569	0.229232	14.1498
0.83845	0.332584	12.5804
0.838068	0.303074	7.34387
0.837745	0.23678	16.295
0.837685	0.317407	21.4157
0.837668	0.241414	14.8311
0.837621	0.333904	48.7096
0.837519	0.23807	23.3409
0.83706	0.175582	31.6967
0.837005	0.267465	7.34387
0.836805	0.322248	30.748
0.836677	0.24405	18.9972
0.836524	0.242916	18.9972
0.836322	0.353402	73.1562
0.83611	0.320242	55.324
0.835993	0.207879	24.7972
0.835572	0.328953	23.2597
0.835161	0.240594	14.1498
0.834969	0.264542	16.5986
0.834467	0.244589	7.95932
0.834248	0.236112	41.891
0.834194	0.281268	51.1824
0.834194	0.219243	9.03517
0.832943	0.40503	73.1562
0.832791	0.328328	46.9029
0.832703	0.315832	17.8257
0.832628	0.521596	46.6353
0.832535	0.228589	16.5356
0.832197	0.0876286	46.9029
0.8319	0.315643	30.703
0.831857	0.242555	16.5356
0.831841	0.205395	8.10938
0.831153	0.218177	22.1126
0.830677	0.225965	12.5804
0.830592	0.178071	19.3773
0.83031	0.284818	34.6122
0.830308	0.224238	7.61703
0.830245	0.220487	26.2366
0.830039	0.27211	25.5791
0.830025	0.377661	48.7396
0.829842	0.147837	21.7096
0.829806	0.366569	26.7108
0.829412	0.610961	46.6353
0.82929	0.338068	34.6122
0.829217	0.293644	23.2597
0.828962	0.0193445	17.9251
0.828735	0.23323	9.40594
0.828718	0.259544	78.3033
0.828492	0.356042	45.1182
0.828169	0.348765	48.7096
0.827623	0.0363445	16.9332
0.827475	0.303057	14.5301
0.827371	0.00169835	32.9263
0.827218	0.184635	24.7972
0.827112	0.251297	25.5791
0.827041	0.283304	35.0195
0.827026	0.347702	73.1562
0.826793	0.0747276	31.5845
0.826715	0.24921	7.95932
0.826406	0.0117587	41.891
0.826326	0.113544	22.1233
0.826291	0.198776	22.1126
0.826114	0.243797	16.295
0.825963	0.115801	18.042
0.825814	0.266804	51.5363
0.825711	0.290436	30.703
0.825629	0.424319	26.7108
0.825051	0.142811	30.129
0.825012	0.170705	18.042
0.824465	0.290581	73.1562
0.823493	0.199267	11.5555
0.823482	0.163931	24.7972
0.82334	0.230078	51.5363
0.823168	0.197682	8.82056
0.823159	0.232538	23.3409
0.82299	0.153292	8.24831
0.822813	0.377795	44.7472
0.822809	0.261859	39.6844
0.822757	0.192353	23.2597
0.82264	0.405729	44.933
0.822495	0.226136	20.9864
0.822364	0.0413344	40.1432
0.82214	0.317852	21.4157
0.822091	0.224915	46.9029
0.821952	0.140765	20.9864
0.821864	0.00408496	21.4749
0.821844	0.35963	23.2597
0.821616	0.235544	12.2436
0.821237	0.440865	48.7396
0.820717	0.23515	13.4937
0.82032	0.225485	14.1498
0.820245	0.197133	17.8999
0.820193	0.356437	46.6353
0.819983	0.233359	23.3409
0.819627	0.377931	48.7396
0.819571	0.219762	16.5356
0.819445	0.357752	17.8999
0.818665	0.242642	13.0748
0.81836	0.274727	27.1468
0.818173	0.243194	10.7477
0.81817	0.224276	16.5356
0.818143	0.38206	43.9268
0.817607	0.400114	44.7472
0.817502	0.423914	45.1182
0.817434	0.375571	9.36433
0.817381	0.29565	13.0748
0.817181	0.230581	7.61703
0.816843	0.163557	24.7972
0.816718	0.247145	61.5258
0.816125	0.231011	10.3334
0.816111	0.333604	55.8585
0.815998	0.317472	78.3033
0.81599	0.250034	2.65306
0.815877	0.303323	30.703
0.81515	0.311286	78.3033
0.814928	0.201391	63.2795
0.814861	0.291892	48.7396
0.814811	0.172755	24.7972
0.814707	0.0748619	8.5955
0.814669	0.161267	12.6202
0.814521	0.356103	44.7472
0.814399	0.164766	14.1414
0.813947	0.247599	7.61703
0.813819	0.319842	51.5363
0.813657	0.320241	33.0725
0.813555	0.022369	11.9148
0.81331	0.431644	26.7108
0.813238	0.276701	51.5363
0.813237	0.195513	15.105
0.813095	0.089908	16.9332
0.812433	0.212777	19.1346
0.81242	0.211294	63.2795
0.811977	0.262923	35.0195
0.811387	0.38779	44.7472
0.811356	-0.00642586	6.869
0.81104	0.337442	55.8585
0.810915	0.179134	11.3623
0.810809	0.0184813	12.6202
0.810806	0.231545	45.576
0.810779	0.133112	8.48451
0.810367	0.394333	48.7396
0.810166	0.305968	23.2597
0.809991	0.22902	11.5555
0.80985	0.267242	21.3
0.80983	0.236438	13.0748
0.809461	0.433352	45.1182
0.809448	0.204369	16.8261
0.809112	0.228211	46.6353
0.809042	0.287592	27.1468
0.808777	0.262319	17.1019
0.808098	0.415639	43.9268
0.807719	0.228576	12.2436
0.807449	0.46388	20.3131
0.807397	-0.00945958	45.576
0.806996	0.359418	17.8999
0.806992	0.093874	18.042
0.806734	0.340707	64.4806
0.806689	0.396311	55.8585
0.80654	0.286819	28.6175
0.806519	0.146513	71.6712
0.806364	0.2815	39.6844
0.806254	0.12194	18.7569
0.806222	0.128825	71.6712
0.805904	0.0448319	14.4784
0.805714	0.157186	23.4648
0.805437	0.223479	23.3409
0.805377	0.251223	2.65306
0.805368	0.21453	12.2436
0.805364	0.118041	11.7276
0.805247	0.239333	17.8999
0.805045	0.158602	20.9864
0.804864	0.170999	14.1414
0.804778	0.338553	28.7394
0.804734	0.0789614	10.7477
0.804528	0.170631	63.2795
0.804193	0.40337	44.7472
0.804171	0.195474	16.8746
0.803742	0.229921	12.2436
0.803725	0.286443	55.8585
0.803662	0.156923	29.1355
0.803255	0.206475	16.8261
0.803092	0.227753	10.3334
0.802675	0.39683	41.3397
0.802452	0.0865568	29.1355
0.802288	0.200987	11.7276
0.801973	0.314202	78.3033
0.801636	0.284488	61.5258
0.801186	0.269054	21.3
0.801092	0.158816	20.6744
0.800332	0.21406	4.35469
0.800224	0.337614	40.4335
0.800154	0.205557	11.5555
0.799961	0.121575	11.3329
0.79995	0.255233	17.2308
0.799821	0.236169	10.3334
0.799762	0.247986	35.0195
0.799557	0.12649	16.6409
0.799325	0.277884	33.6173
0.799308	0.288419	31.6912
0.799301	0.103963	20.1808
0.799167	0.233045	61.5258
0.798709	0.398939	47.3288
0.798528	0.453887	42.0093
0.798425	0.148676	11.5923
0.798333	0.348161	40.4335
0.798316	0.150359	39.0592
0.798202	0.104495	32.5117
0.797983	0.199066	2.0529
0.797929	0.211265	31.2935
0.797492	0.269091	17.1019
0.797403	0.0989523	63.2795
0.797198	0.419832	42.0093
0.797058	0.267078	17.8999
0.796869	0.323154	28.7394
0.796862	0.224172	19.1346
0.796837	0.359629	44.7472
0.796744	0.301638	31.2935
0.796703	0.147517	18.7569
0.796593	0.300328	28.6175
0.796304	0.416228	20.3131
0.796152	0.269089	11.5555
0.795777	0.106309	25.4001
0.79577	0.377344	42.8198
0.795669	0.252901	39.6844
0.795399	0.280836	9.36433
0.795008	0.173347	15.105
0.79482	0.255125	41.3397
0.794596	0.094571	17.1019
0.794589	0.269995	89.6563
0.79435	0.168429	39.0592
0.793201	0.203864	11.5555
0.792525	0.366495	47.3288
0.792415	0.21738	64.4806
0.792115	0.318531	89.6563
0.792023	0.433998	42.0093
0.791952	0.273784	18.5888
0.791805	0.26361	29.1853
0.791789	0.23022	17.2308
0.791645	0.28011	41.1486
0.791187	0.201545	17.1019
0.790627	0.349056	28.7394
0.790557	0.00524512	5.4864
0.79052	0.201133	10.5127
0.790272	0.208514	12.2436
0.790054	0.28595	33.6173
0.78979	0.206065	17.2937
0.789631	0.34061	41.1486
0.789543	0.13317	39.1551
0.789467	0.287235	63.2795
0.789264	0.173605	23.4648
0.78917	0.131801	32.5117
0.788911	0.29774	61.5258
0.788742	0.302263	41.3397
0.78857	0.336292	40.4335
0.788561	0.309902	10.045
0.787662	0.228535	10.3334
0.787334	0.222169	4.35469
0.787277	0.134041	14.8801
0.787238	0.148538	31.2935
0.787058	0.106374	71.6712
0.786707	0.161523	14.1414
0.786584	0.176846	21.5348
0.786487	0.131937	14.8801
0.786345	0.222196	11.0644
0.786078	0.406304	21.8694
0.786053	0.199267	23.3782
0.785977	0.101873	2.51729
0.785955	0.36512	42.8198
0.785933	0.207807	21.4656
0.785861	0.205922	16.7617
0.785844	0.194769	2.0529
0.785813	0.313651	42.8198
0.785199	0.443461	42.0093
0.78507	0.129057	29.1355
0.784893	0.192369	2.0529
0.784881	0.167949	28.1446
0.784606	0.35694	47.3288
0.784579	0.461015	42.8198
0.784462	0.155516	2.51729
0.784462	0.238603	19.1346
0.784352	0.125812	41.3397
0.784299	0.242816	81.6467
0.784	0.114629	21.3468
0.783715	0.260237	22.044
0.783634	0.214969	7.73763
0.783474	0.135306	11.7276
0.783408	0.220474	11.5923
0.783322	0.13235	89.6563
0.783267	0.329954	46.4706
0.782993	0.251779	11.5923
0.782897	0.213982	39.0592
0.782203	0.355059	32.2843
0.781777	0.211936	2.0529
0.781776	0.0955675	21.3468
0.781486	0.159757	39.1551
0.781406	0.274427	24.2625
0.781179	0.223807	10.5149
0.781091	0.218471	17.2308
0.781039	0.33232	46.4706
0.780836	0.178084	12.9839
0.780581	0.315975	39.5755
0.780269	0.177377	28.8522
0.780062	0.204982	17.1019
0.779924	0.233674	22.4866
0.77959	0.266395	5.24684
0.779345	0.202991	19.6818
0.779036	0.266467	89.6563
0.778891	0.188351	6.97372
0.77876	0.317831	29.6906
0.778537	0.150153	18.7569
0.778229	0.317862	47.3288
0.778176	0.235842	16.7617
0.778165	0.167558	6.77454
0.778021	0.338042	66.1818
0.778008	0.222688	6.77454
0.777822	0.155169	30.9476
0.777777	0.204489	39.0592
0.776979	0.260339	58.1755
0.776824	0.265019	17.2308
0.776817	0.231415	12.9839
0.776622	0.172442	7.79239
0.775683	0.362892	66.1818
0.775624	0.507165	53.2739
0.775622	0.333259	32.2843
0.775591	0.296055	41.1486
0.775077	0.115265	36.9411
0.774981	0.349046	81.6467
0.77476	0.296603	41.1486
0.774638	0.20937	10.4257
0.774238	0.230081	17.2308
0.774112	0.296992	26.8884
0.774019	0.418662	29.6688
0.773819	0.400565	53.2739
0.773714	0.216211	29.1853
0.77352	0.303679	5.24684
0.773387	0.317194	29.6906
0.773374	0.21045	21.4656
0.773171	0.0542486	36.9411
0.77293	0.205957	28.8522
0.772595	0.308723	50.6492
0.772504	0.214924	17.2937
0.772469	0.315765	16.1979
0.772361	0.223408	58.1755
0.772199	0.169759	32.5117
0.772149	0.304841	2.7695
0.77199	0.220618	21.6466
0.771941	0.195993	16.1073
0.771622	0.0845827	81.5673
0.771618	0.207538	21.4656
0.771434	0.31435	46.4706
0.771327	0.281024	16.1979
0.771282	0.245494	5.06358
0.771175	0.296411	23.3782
0.7711	0.440289	29.6688
0.770637	0.22209	19.6818
0.77024	0.28124	39.5755
0.769895	0.217796	10.5149
0.769879	0.287826	11.5923
0.769796	0.0587269	81.5673
0.769734	0.197349	4.1373
0.769688	0.222974	22.4866
0.769426	0.281885	6.88582
0.769143	0.248822	6.88582
0.769048	0.191851	18.0343
0.768891	0.0893777	13.0742
0.768626	0.314616	29.6688
0.768283	0.127199	30.108
0.768262	0.164122	14.6254
0.767996	0.196089	2.0529
0.767743	0.101435	14.8801
0.767257	0.259515	23.3782
0.767252	0.0833298	85.1766
0.767047	0.237954	7.85168
0.766617	0.181508	9.9555
0.766557	0.362272	27.0245
0.766247	0.094813	19.8109
0.765971	0.302135	32.2843
0.765956	0.114288	30.108
0.765769	0.296149	19.036
0.765606	0.122238	19.8109
0.764972	0.171903	7.79239
0.764916	0.210155	6.97372
0.764903	0.299337	46.4706
0.764875	0.216146	39.1551
0.764695	0.153904	85.1766
0.764691	0.232097	21.0187
0.764562	0.0982934	21.3468
0.764218	0.277758	6.77454
0.76419	0.110221	21.3468
0.764187	0.203783	21.1846
0.764079	0.28257	66.1818
0.764062	0.129696	2.51729
0.76399	0.262183	28.8522
0.763729	0.240459	21.6466
0.763565	0.189962	58.1755
0.763408	0.281566	40.0169
0.763344	0.429369	16.1979
0.763107	0.310365	53.2739
0.763077	0.309478	27.0245
0.763068	0.277451	5.24684
0.763059	0.29358	66.1818
0.762675	0.305209	41.1486
0.762485	0.154727	10.311
0.762452	0.244693	12.0339
0.762339	0.214705	81.6467
0.762135	0.151483	2.71843
0.761769	0.292072	81.6467
0.761523	0.269436	32.2843
0.761511	0.394879	16.1979
0.761428	0.284743	27.5275
0.760801	0.215813	22.4866
0.760395	0.20146	6.68014
0.760138	0.24854	20.2713
0.759646	0.192096	2.71843
0.759577	0.340893	26.8884
0.759448	0.270641	9.30591
0.759213	0.180009	66.0054
0.759191	0.24096	29.6688
0.759076	0.134653	23.2554
0.758547	0.213739	5.60962
0.758506	0.259982	10.4257
0.758502	0.212181	50.545
0.758392	0.313457	21.0187
0.758342	0.119137	36.9411
0.758299	0.271036	50.6492
0.758286	0.176009	14.6254
0.757712	0.364599	16.1979
0.757707	0.257678	5.06358
0.757691	0.162605	12.9839
0.75722	0.216789	38.6142
0.757098	0.364271	81.5673
0.757048	0.211088	32.5117
0.75647	0.279708	66.1818
0.756292	0.232008	12.4334
0.756095	0.19782	16.1073
0.756032	0.19749	21.1846
0.755918	0.2239	12.4334
0.755655	0.369816	16.1979
0.755631	0.237924	28.8522
0.755627	0.230779	19.6818
0.755587	0.255418	8.64676
0.755577	0.139294	85.1766
0.755479	0.206627	12.0339
0.755409	0.303888	6.88582
0.755211	0.271113	9.30591
0.755161	0.295355	27.0245
0.755143	0.265282	53.2739
0.755112	0.0805627	36.9411
0.755073	0.260195	26.8884
0.754654	0.270007	21.6466
0.754594	0.296024	34.6387
0.754308	0.192801	50.545
0.75362	0.270433	38.6142
0.753595	0.196628	16.1073
0.753584	0.254477	12.4334
0.753583	0.212718	19.6818
0.753073	0.28288	38.6142
0.753041	0.249406	6.77454
0.752966	0.352924	27.0245
0.752935	0.224062	6.97372
0.752931	0.245794	23.3782
0.752775	0.204652	16.1073
0.752675	0.217928	8.064
0.752483	0.23232	26.4106
0.752371	0.304232	30.4515
0.752036	0.218546	22.4866
0.751664	0.289914	35.2684
0.751442	0.0969727	39.3802
0.751442	0.234002	4.03886
0.751377	0.322228	2.2477
0.750659	0.217818	63.3183
0.750442	0.092391	30.108
0.750349	0.250175	2.91396
0.750248	0.242014	10.4257
0.750091	0.176002	20.7201
0.7498	0.175801	66.0054
0.749597	0.0709527	85.1766
0.749345	0.305795	27.5275
0.748936	0.227456	36.5421
0.748582	0.181761	7.79239
0.748207	0.106804	30.108
0.748171	0.266955	38.9475
0.74813	0.203513	16.2527
0.748045	0.147742	17.3789
0.748	0.268712	16.1979
0.747966	0.269556	31.5814
0.747611	0.301371	6.77454
0.747342	0.276998	21.6466
0.747246	0.109001	18.1753
0.746618	0.290103	38.6142
0.746597	0.238903	7.57809
0.746583	0.22675	13.49
0.746076	0.309196	34.6387
0.745989	0.122407	23.2554
0.745901	0.331086	22.3775
0.745897	0.207726	20.6888
0.745895	0.192836	3.57045
0.745786	0.311012	20.2713
0.745624	0.213492	6.68014
0.74536	0.0799259	32.387
0.745025	0.424256	22.3775
0.745013	0.292843	27.0245
0.74483	0.105542	19.8109
0.744772	0.267672	63.3183
0.744405	0.100655	33.3106
0.744256	0.0878756	33.3449
0.743419	0.177937	50.545
0.743202	0.227416	9.30591
0.743192	0.134396	13.9214
0.743143	0.312366	72.6283
0.74308	0.206721	9.9555
0.743004	0.345052	30.1951
0.743001	0.205877	21.0187
0.742664	0.14902	26.7732
0.742582	0.205419	66.0054
0.742462	0.224954	15.3692
0.742435	0.320762	20.2713
0.742229	0.237789	12.4334
0.74213	0.25387	27.3621
0.741992	0.189576	15.7208
0.741957	0.300199	30.4515
0.741644	0.20486	66.0054
0.74146	0.167638	13.9214
0.741444	0.290421	72.6283
0.741259	0.108905	23.2554
0.741071	0.221456	12.0339
0.740722	0.197818	9.30591
0.740446	0.198169	21.1846
0.740362	0.0911467	2.2477
0.739533	0.179925	46.9948
0.739463	0.211476	19.6818
0.739452	0.240965	8.36183
0.739437	0.182939	14.6254
0.739419	0.16348	76.0177
0.739116	0.23595	85.1766
0.739056	0.2891	38.9475
0.738748	0.173702	2.71843
0.738665	0.199347	14.3599
0.738521	0.19146	10.6713
0.738444	0.225424	13.49
0.738433	0.124743	23.2554
0.738334	0.210508	22.3775
0.738173	0.192713	16.1073
0.737513	0.350399	34.6387
0.737395	0.339151	34.6387
0.737091	0.219276	38.6142
0.73709	0.0823745	39.3802
0.737048	0.392035	30.1951
0.73703	0.22206	5.80437
0.736886	0.325023	27.5275
0.736642	0.264159	63.3183
0.736625	0.31628	32.6769
0.736624	0.221995	63.3183
0.736447	0.229401	27.0245
0.736293	0.274732	38.6142
0.736192	0.30325	68.0176
0.736137	0.201655	12.4334
0.735655	0.322531	68.0176
0.73546	0.217045	14.5768
0.735284	0.374195	54.3232
0.735116	0.174996	20.7201
0.735111	0.325862	4.03886
0.734979	0.101617	39.3802
0.73495	0.232389	75.8413
0.734927	0.210504	7.57764
0.734895	0.0898101	3.85657
0.734799	0.312125	20.2713
0.734781	0.312074	54.3232
0.734707	0.200433	36.6532
0.734031	0.184071	9.71641
0.733702	0.173618	19.1667
0.733497	0.311136	38.9475
0.733347	0.246902	54.4388
0.732776	0.339813	20.2713
0.732669	0.200137	72.6283
0.732666	0.22004	6.68014
0.73239	0.343233	27.5275
0.73234	0.193422	5.80437
0.732282	0.252553	14.5768
0.732181	0.18121	76.0177
0.731985	0.285398	4.03886
0.731923	0.265565	32.6769
0.731514	0.191044	20.7201
0.731257	0.193898	20.7201
0.731213	0.0992081	33.3106
0.730247	0.108263	32.387
0.730197	0.152068	9.71641
0.730159	0.336287	8.36183
0.729745	0.1792	20.6502
0.729674	0.199409	66.0054
0.729586	0.257314	27.5878
0.729456	0.150407	46.9948
0.729191	0.213869	66.0054
0.729131	0.121005	11.3493
0.728927	0.127334	23.6003
0.728532	0.196212	76.0177
0.728338	0.306212	63.3183
0.728328	0.309853	34.6387
0.728265	0.166609	3.57045
0.72807	0.204821	15.3692
0.72804	0.219389	34.7546
0.727831	0.236189	16.5223
0.72775	0.382553	30.1951
0.727419	0.175224	12.8231
0.727407	0.381789	30.1951
0.727323	0.0620929	32.387
0.727013	0.349263	8.36183
0.726902	0.209627	72.6283
0.726717	0.219482	7.57764
0.726359	0.178471	15.7208
0.726319	0.079806	18.1753
0.726193	0.383023	28.0275
0.725996	0.217705	15.3692
0.725984	0.133333	16.8537
0.725939	0.274322	32.6769
0.725684	0.300494	33.4949
0.724671	0.22389	76.0177
0.724665	0.267538	11.8712
0.724505	0.200601	13.4833
0.724289	0.0932884	23.2554
0.724242	0.214842	12.4334
0.72421	0.197679	15.7208
0.724163	0.215991	54.4388
0.72413	0.0808846	33.3106
0.72398	0.0822226	32.387
0.723927	0.156599	17.0632
0.723804	0.329199	11.9119
0.72376	0.29882	28.0275
0.723683	0.104485	33.3106
0.723587	0.234557	13.49
0.723375	0.117319	20.5893
0.723049	0.357515	15.9168
0.722752	0.181217	36.6532
0.722726	0.300803	68.0176
0.72259	0.277548	16.9496
0.722359	0.200295	14.2683
0.722312	0.27126	75.8413
0.722252	0.322157	68.0176
0.722111	0.282648	8.36183
0.721887	0.328724	15.9168
0.721879	0.0886179	23.2554
0.721873	0.305764	32.6769
0.721678	0.186313	19.1667
0.721646	0.295732	27.5878
0.72146	0.241761	54.4388
0.721413	0.19068	11.1135
0.721412	0.317446	30.1951
0.721303	0.197037	10.6713
0.721091	0.154886	46.9948
0.720899	0.312863	34.6387
0.720648	0.264227	38.6142
0.720389	0.215339	15.3692
0.72032	0.153013	13.9214
0.720222	0.330832	16.9496
0.719984	0.273242	63.3183
0.719907	0.231017	34.3332
0.7195	0.260116	20.631
0.719483	0.259866	20.0341
0.719329	0.181496	17.4176
0.719323	0.30996	25.5471
0.719203	0.268946	9.61485
0.718808	0.306499	38.9475
0.71853	0.20129	25.891
0.718515	0.194922	15.7208
0.718477	0.22658	13.49
0.717881	0.0824576	62.3287
0.717794	0.329746	72.6283
0.717544	0.226477	16.5223
0.717379	0.161736	36.6532
0.717331	0.187743	4.42714
0.71704	0.209135	21.9671
0.716968	0.196889	20.7201
0.716962	0.353888	8.28067
0.716513	0.11522	23.6003
0.716073	0.092653	32.2493
0.716063	0.265911	8.36183
0.715566	0.299843	76.0177
0.715448	0.301365	68.0176
0.715343	0.242035	23.8333
0.715294	0.177551	36.6532
0.71509	0.391696	8.28067
0.714965	0.206472	4.42714
0.714859	0.230609	19.9804
0.714679	0.151577	4.61346
0.714189	0.153531	7.18187
0.713773	0.166252	34.2164
0.713674	0.325377	28.0275
0.713633	0.305331	20.7834
0.713554	0.152105	15.7728
0.713447	0.310146	43.7108
0.713416	0.202703	7.57764
0.713329	0.176135	12.5283
0.713069	0.204235	15.2977
0.713045	0.278547	54.3232
0.713001	0.228929	18.4931
0.712875	0.265558	37.654
0.712743	0.150595	34.2164
0.712662	0.194639	24.5956
0.712626	0.256589	32.6769
0.712574	0.222688	7.57764
0.712519	0.20394	17.4455
0.712233	0.356527	28.0275
0.712155	0.314992	34.7546
0.712072	0.266594	25.5471
0.712035	0.349682	11.9361
0.711669	0.272616	58.8363
0.71141	0.075068	33.3106
0.710848	0.214967	3.10255
0.710662	0.172938	76.1552
0.71063	0.197973	17.0168
0.710606	0.27273	34.3332
0.710018	0.250111	15.9168
0.710017	0.183358	19.1667
0.710007	0.296582	76.0177
0.70994	0.187226	11.1135
0.709699	0.270399	15.9168
0.709398	0.294028	26.1574
0.709334	0.289597	16.9496
0.708881	0.229486	6.3507
0.708761	0.120267	23.6003
0.708485	0.0718225	32.387
0.708314	0.271568	38.174
0.707961	0.195802	76.1552
0.707729	0.239555	26.1574
0.707699	0.114318	23.6003
0.707679	0.15648	20.5893
0.707619	0.195265	19.1667
0.707535	0.270662	24.9649
0.707361	0.233661	20.0341
0.707337	0.0725095	8.07259
0.707152	0.271602	37.654
0.706954	0.286701	16.9496
0.706617	0.290546	42.8741
0.706207	0.217551	7.57764
0.706149	0.257496	24.9649
0.706081	0.226697	34.7546
0.706065	0.202382	75.8413
0.705972	0.197952	45.4627
0.705894	0.0794937	33.3106
0.705882	0.0775045	20.5893
0.705843	0.445813	8.28067
0.7055	0.231348	24.9649
0.705336	0.186336	17.4176
0.704872	0.296058	28.0275
0.70467	0.279951	34.6697
0.704631	0.234187	15.3127
0.704594	0.210065	32.6769
0.704532	0.291654	52.8462
0.70441	0.204333	2.11044
0.704388	0.0789634	62.3287
0.704263	0.234246	2.11044
0.704255	0.220755	45.4215
0.703739	0.387357	8.28067
0.703473	0.237906	20.631
0.703306	0.311582	9.1167
0.703075	0.0718411	26.0078
0.703074	0.437128	11.9361
0.702958	0.0691283	26.2903
0.702878	0.160103	24.9649
0.702734	0.305771	20.7834
0.702722	0.118982	17.0632
0.702623	0.144801	36.6532
0.702551	0.317649	43.7108
0.702548	0.207122	17.4176
0.702379	0.284102	25.891
0.702355	0.0568951	78.8592
0.702043	0.136784	20.5893
0.701895	0.188779	32.2961
0.701851	0.190989	15.2977
0.701664	0.241503	16.5223
0.701455	0.231382	37.654
0.701436	0.141392	23.7472
0.700946	0.276475	76.0177
0.700572	0.171379	15.2374
0.70007	0.429001	8.28067
0.699942	0.262198	25.5471
0.699428	0.172239	61.019
0.699304	0.203266	18.4931
0.699167	0.201218	3.9941
0.698809	0.19616	7.75393
0.698783	0.163018	51.4885
0.698709	0.162684	14.0675
0.698657	0.278936	42.8741
0.698589	0.116335	36.6532
0.69858	0.329807	58.8363
0.698504	0.226297	6.3507
0.69829	0.229796	13.8205
0.698182	0.22838	15.7728
0.697876	0.199222	17.4455
0.69786	0.374646	11.9361
0.697607	0.189545	4.42714
0.697281	0.275227	23.9843
0.697138	0.305893	20.4651
0.697025	0.188337	17.4176
0.697	0.49224	12.1797
0.69695	0.28416	26.1574
0.696872	0.283182	34.6697
0.696715	0.193846	18.1035
0.696623	0.0827469	62.3287
0.696297	0.236655	31.5016
0.696279	0.321195	45.4819
0.695937	0.0840903	62.3287
0.695786	0.138311	19.0256
0.695612	0.196976	20.4651
0.695575	0.174586	14.0675
0.695524	0.242503	23.8333
0.695436	0.244875	65.1627
0.694948	0.174987	30.6682
0.694903	0.234234	15.9168
0.694674	0.282234	28.0275
0.694655	0.087638	23.6003
0.694505	0.161685	43.2462
0.694317	0.28943	45.4627
0.693978	0.187547	15.2374
0.693959	0.228984	6.3507
0.693944	0.3001	38.174
0.693831	0.214693	45.4215
0.693807	0.24029	34.3332
0.693774	0.191348	14.0689
0.693618	0.149727	43.2462
0.693442	0.272954	14.4329
0.69344	0.261524	22.2171
0.69311	0.208099	22.2171
0.692463	0.162748	53.5655
0.692299	0.279421	56.2813
0.692142	0.232059	56.2813
0.691803	0.247699	9.23682
0.691531	0.267533	24.9649
0.691484	0.1744	8.28067
0.691362	0.249071	24.9649
0.69127	0.210753	27.8192
0.691238	0.185515	18.4931
0.691053	0.155304	4.70086
0.690985	0.190917	14.0932
0.690814	0.176534	53.5655
0.690261	0.176981	23.279
0.689977	0.0888111	23.6003
0.689833	0.234872	2.11044
0.689648	0.231249	6.3507
0.689631	0.0727804	78.8592
0.689479	0.0652985	26.2903
0.689244	0.226167	15.8345
0.689228	0.176682	30.0944
0.68908	0.187229	35.9496
0.688836	0.211642	45.4819
0.688522	0.338664	38.174
0.68851	0.174096	11.9361
0.688399	0.174421	15.2374
0.688302	0.276759	47.1488
0.688125	0.268396	65.1627
0.688095	0.194545	20.9339
0.688094	0.0431942	8.07259
0.687785	0.329054	43.7108
0.687667	0.295728	22.2171
0.687413	0.186975	18.1035
0.686815	0.11554	6.3652
0.686754	0.227021	35.9496
0.686589	0.0632604	51.4351
0.686459	0.0480066	78.8592
0.686286	0.335939	20.4651
0.686265	0.176569	9.1167
0.686206	0.300455	45.4819
0.686156	0.103491	20.5893
0.68611	0.220537	31.5016
0.686014	0.27518	34.6697
0.685997	0.195654	37.3431
0.685884	0.117424	16.864
0.685724	0.341712	58.8363
0.68563	0.242139	13.8205
0.685553	0.178679	9.28866
0.685526	0.206001	3.9941
0.685484	0.172292	61.019
0.685336	0.274709	13.4963
0.685029	0.262269	18.6657
0.684907	0.277897	32.2961
0.684697	0.1124	47.8928
0.68451	0.233042	7.05124
0.684031	0.199547	7.75393
0.683756	0.217676	65.1627
0.683517	0.189488	14.397
0.683279	0.232147	26.1574
0.682922	0.196973	51.4885
0.682888	0.220635	17.4455
0.68285	0.0582785	78.8592
0.682824	0.197845	41.5081
0.682717	0.0676226	62.3287
0.682298	0.108953	51.4885
0.682205	0.361215	58.8363
0.68215	0.328766	45.4819
0.682043	0.0529117	26.2903
0.681866	0.296192	30.7157
0.681717	0.0633919	26.2903
0.681572	0.110473	19.0256
0.681379	0.286337	22.2773
0.681121	0.0890226	20.4651
0.680648	0.193473	8.42098
0.680455	0.253925	6.78123
0.680262	0.22608	20.4651
0.67977	0.292204	56.2813
0.679732	0.277895	14.4329
0.679658	0.106898	15.1996
0.679652	0.146689	14.0689
0.679238	0.0971488	30.2748
0.679053	0.275607	47.1488
0.678952	0.0983865	34.0964
0.678926	0.225656	3.9941
0.67881	0.229539	13.8205
0.678545	0.199616	51.4885
0.678387	0.358653	38.174
0.678237	0.193274	28.1775
0.678193	0.063984	62.3287
0.678138	0.332824	56.2813
0.677999	0.270822	52.0645
0.677893	0.213183	37.3431
0.677883	0.133414	47.4107
0.677645	0.212516	6.78123
0.67757	0.357334	45.4627
0.677499	0.231355	13.0743
0.677472	0.186002	15.2374
0.677329	0.17121	23.279
0.677283	0.245372	65.1627
0.677176	0.173458	15.2374
0.677006	0.278638	22.2171
0.676839	0.248666	67.6682
0.676723	0.115735	4.70086
0.676667	0.299255	6.2321
0.676472	0.152569	10.8519
0.676416	0.331963	38.174
0.676102	0.220561	67.6682
0.676051	0.250716	67.6682
0.675868	0.126916	19.0256
0.675404	0.22226	45.4215
0.675215	0.0554151	52.9494
0.67513	0.294338	9.23682
0.675059	0.313408	27.8192
0.67489	0.19664	9.28866
0.674777	0.139094	17.8322
0.674768	0.238576	8.60446
0.674702	0.162294	16.8772
0.674513	0.143678	17.8322
0.674122	0.177195	9.28866
0.673998	0.278742	34.6075
0.673604	0.250432	13.0743
0.673398	0.151882	57.8944
0.672991	0.183331	30.0944
0.67257	0.248985	3.9941
0.672508	0.16006	57.8944
0.672435	0.303315	45.4819
0.672171	0.200547	4.01586
0.672045	0.0996138	47.8928
0.671964	0.105413	51.4351
0.671829	0.272377	22.2171
0.671782	0.255228	18.6657
0.67176	0.12477	56.2813
0.671446	0.355394	10.8884
0.671391	0.171912	59.7778
0.671234	0.079083	29.819
0.671207	0.182254	19.0004
0.671113	0.191867	41.5081
0.671073	0.338221	43.7108
0.67099	0.257537	42.8033
0.670744	0.23932	7.05124
0.670526	0.410914	22.2773
0.670209	0.247579	13.8205
0.670091	0.362832	64.5778
0.669801	0.209376	59.7778
0.669611	0.0481529	26.2903
0.669382	0.221595	28.1775
0.669051	0.262908	50.9528
0.668886	0.17783	8.30967
0.668854	0.0434813	78.8592
0.66872	0.267066	60.0033
0.668483	0.352978	58.8363
0.66848	0.400829	6.78123
0.667788	0.215712	31.5016
0.66778	0.171553	4.70086
0.667726	0.0668567	6.3652
0.66764	0.162995	14.397
0.667447	0.0304603	51.4351
0.667407	0.371311	22.2773
0.667216	0.0456125	10.1058
0.667191	0.315965	13.4963
0.667175	0.264367	13.6271
0.666848	0.293511	13.6271
0.666833	0.271288	52.0645
0.666757	0.191521	21.9069
0.666709	0.293348	18.0428
0.666573	0.228416	16.7579
0.666458	0.304803	45.4819
0.666351	0.350998	4.79518
0.666347	0.199881	14.397
0.666333	0.212485	60.0033
0.66619	0.255602	44.8392
0.666183	0.2307	41.5081
0.665994	0.236443	41.5081
0.665794	0.0779787	47.8928
0.665758	0.180486	9.28866
0.665534	0.0745012	51.4351
0.665528	0.382541	8.60446
0.665247	0.176988	8.30527
0.664971	0.39791	6.78123
0.6649	0.182714	14.6095
0.664825	0.202008	30.0944
0.664677	0.392417	45.4627
0.664585	0.185754	56.2813
0.664291	0.14782	51.4885
0.664247	0.340894	14.7206
0.664166	0.0989336	49.2788
0.664038	0.0921418	47.8928
0.663501	0.289508	11.8066
0.663299	0.0409538	24.6101
0.663151	0.271732	21.9069
0.663093	0.222937	16.7579
0.662948	0.15934	51.4885
0.662862	0.187188	34.7124
0.662798	0.289934	11.8066
0.662568	0.0477245	52.9494
0.662565	0.165466	64.5778
0.662429	0.196698	8.30967
0.662118	0.38036	6.78123
0.661944	0.3578	42.8033
0.661892	0.243807	13.0743
0.661633	0.330218	17.221
0.661627	0.0368097	80.5182
0.661359	0.242407	17.5941
0.661159	0.131682	10.8519
0.66108	0.216008	67.6682
0.661044	0.10264	47.4107
0.660176	0.410395	64.5778
0.660161	0.29297	31.0622
0.660078	0.215841	37.3431
0.659856	0.231753	7.05124
0.659765	0.196128	67.6682
0.659729	0.0386597	40.9691
0.659709	0.0993441	19.0256
0.659556	0.199309	15.0671
0.6595	0.21007	14.2538
0.659493	0.116212	47.4107
0.659417	0.0829778	13.9879
0.659287	0.229253	18.6657
0.659087	0.364306	8.60446
0.659085	0.250898	50.9528
0.658965	0.298565	34.7124
0.658904	0.246283	60.0033
0.658622	0.254567	53.0708
0.658527	0.334003	23.4696
0.658093	0.292512	6.2321
0.65795	0.0381268	52.9494
0.657817	0.150145	12.27
0.657735	0.163803	8.30967
0.657672	0.20821	18.6657
0.657329	0.317711	11.4225
0.657299	0.216427	27.5964
0.65684	0.242888	20.9052
0.656833	0.421493	64.5778
0.65679	0.105266	47.4107
0.656456	0.260137	7.05124
0.656398	0.325397	23.4696
0.655887	0.286665	42.8033
0.655809	0.151581	11.3299
0.655739	0.208418	22.2773
0.655611	0.197122	23.9277
0.655448	0.343476	11.3673
0.655384	0.0612332	24.872
0.655	0.350106	11.3673
0.654929	0.18385	14.6095
0.654744	0.184703	18.1592
0.654735	0.126107	11.6492
0.654505	0.239838	16.7579
0.654438	0.283723	31.0622
0.653952	0.169387	15.5867
0.653883	0.182724	8.30527
0.653772	0.139331	75.6312
0.653555	0.326772	10.1636
0.653491	0.131914	56.7717
0.653396	0.142378	75.6312
0.652866	0.185524	6.78123
0.652814	0.235192	41.5081
0.6528	0.157281	78.7587
0.6527	0.223841	14.2538
0.652635	0.0630133	56.4026
0.652481	0.24808	27.3811
0.652408	0.0592281	51.4351
0.652394	0.293131	13.6271
0.652193	0.193327	28.1775
0.65193	0.180907	78.7587
0.651635	0.0849339	17.2731
0.651182	0.273229	13.6271
0.650723	0.0733473	47.8928
0.650528	0.04445	80.5182
0.650269	0.197297	54.8938
0.650267	0.325409	13.6314
0.650143	0.220953	14.0325
0.650101	0.22557	21.9069
0.649944	0.250678	21.9069
0.649871	0.198636	26.3201
0.649821	0.166483	8.60446
0.649764	0.214781	15.9391
0.64971	0.271902	14.7206
0.64962	0.131745	18.715
0.649267	0.227513	65.2386
0.649173	0.216921	57.5446
0.649062	0.0286495	10.1058
0.64896	0.173286	56.2813
0.64895	0.145631	49.2788
0.64894	0.268204	18.0428
0.648819	0.150966	54.8938
0.648515	0.132562	3.94616
0.64839	0.245413	57.5446
0.648361	0.0465414	20.3941
0.64828	0.290994	1.6727
0.647823	0.17916	21.6233
0.64762	0.20006	8.30967
0.647382	0.0275737	28.1652
0.647282	0.262569	55.8096
0.647129	0.231785	16.7579
0.646938	0.198814	68.9993
0.646933	0.242816	15.395
0.646868	0.142132	42.8033
0.646617	0.0513494	47.8928
0.646583	0.25652	34.7124
0.646402	0.289463	26.8432
0.646278	0.0382849	25.2985
0.646194	0.0315858	40.9691
0.646081	0.346303	64.5778
0.646052	0.338344	64.5778
0.646036	0.274122	34.7124
0.645894	0.285966	26.8432
0.645786	0.21539	27.5964
0.645606	0.188841	23.9277
0.645579	0.135319	49.2788
0.644805	0.298794	26.8432
0.64476	0.157058	68.9993
0.64472	0.241749	23.4696
0.644554	0.24405	20.9573
0.64453	0.196957	37.0954
0.644453	0.153316	18.715
0.644225	0.0948621	11.1969
0.644137	0.186948	15.5867
0.643976	0.022901	80.5182
0.643731	0.368167	64.5778
0.643088	0.171899	12.27
0.642865	0.205888	22.1655
0.642736	0.175523	65.2445
0.642733	0.306101	21.2931
0.642709	0.0282792	80.5182
0.642447	0.114001	56.7717
0.64232	0.213412	18.3665
0.642157	0.0794918	60.9799
0.641956	0.196031	37.7762
0.641909	0.138441	41.8064
0.641901	0.100243	47.4107
0.641899	0.160216	15.5867
0.64139	0.184413	20.9573
0.641208	0.181694	37.0954
0.640781	0.257214	57.5446
0.64061	0.294848	46.8185
0.640361	0.213807	8.30967
0.640219	0.0465637	56.4026
0.639971	0.180929	56.7717
0.639928	0.280642	20.9052
0.639623	0.334619	11.3673
0.63946	0.0838227	47.4107
0.639282	0.277244	14.8576
0.638968	0.229805	55.8096
0.638965	0.150077	39.9929
0.63882	0.175108	57.4821
0.63858	0.242128	23.9277
0.638479	0.192169	65.2386
0.638463	0.228512	23.8569
0.638433	0.214571	15.9391
0.63842	0.27966	11.4225
0.638362	0.0271637	40.9691
0.638341	0.112899	41.8064
0.638126	0.0247875	40.9691
0.6381	0.0782696	19.046
0.638014	0.143974	5.75013
0.63792	0.331579	8.39856
0.637862	0.20427	16.4832
0.637823	0.23632	16.7579
0.637052	0.170671	3.94616
0.636857	0.236537	65.2445
0.636758	0.275522	68.8251
0.636666	0.246079	15.395
0.636607	0.142117	52.7864
0.636011	0.174798	56.7717
0.63565	0.158968	28.8964
0.635455	0.189682	21.6221
0.635323	0.318136	17.2564
0.63522	0.195486	76.6707
0.634928	0.223744	20.8978
0.634691	0.275201	46.8185
0.634501	0.229595	23.9277
0.634116	0.210901	28.3706
0.634082	0.257748	16.6613
0.634043	0.199083	15.8015
0.633912	0.122189	87.0617
0.6338	0.33968	19.3368
0.633624	0.173025	15.5867
0.633501	0.138566	82.1963
0.633323	0.21726	76.6707
0.63328	0.153034	82.1963
0.633257	0.123259	25.2985
0.63321	0.106174	87.0617
0.633117	0.280003	48.5211
0.63298	0.031164	28.1652
0.632669	0.165225	66.4421
0.632228	0.0483584	56.4026
0.631998	0.0216066	63.1417
0.63193	0.0603755	56.4026
0.631877	0.119283	21.5027
0.631861	0.15767	66.4421
0.631711	0.196611	68.9993
0.631518	0.228781	22.1655
0.631498	0.30478	22.7805
0.631147	0.157266	24.0516
0.631134	0.302508	80.6193
0.631089	0.237273	28.8964
0.630921	0.117814	49.2788
0.630774	0.154053	21.6233
0.630734	0.215933	20.6455
0.630437	0.197433	45.2461
0.630327	0.378672	39.9929
0.630322	0.208289	18.3665
0.630078	0.308437	20.9573
0.629823	0.273575	18.1003
0.629698	0.14264	18.715
0.629534	0.279318	47.1688
0.629525	0.183978	74.4004
0.629437	0.272904	1.6727
0.629246	0.180854	24.0516
0.62893	0.288871	47.1688
0.628867	0.0740191	60.9799
0.628867	0.205534	37.0954
0.628629	0.240358	16.6613
0.628489	0.299041	65.2445
0.628328	0.00864529	25.2985
0.628277	0.0337787	28.1652
0.628131	0.198864	16.6613
0.627917	0.271652	12.8244
0.627896	0.444081	39.9929
0.627835	0.196828	15.9158
0.627724	0.00900224	63.1417
0.627692	0.0522774	38.2389
0.627571	0.222882	23.5975
0.627503	0.242841	64.8242
0.627365	0.247084	51.9782
0.627234	0.314249	80.6193
0.626827	0.205667	15.5551
0.62658	0.346781	20.9573
0.626303	0.0557843	25.2985
0.626203	0.196324	57.4821
0.625966	0.22777	41.145
0.625902	0.0136445	67.644
0.625853	0.350869	2.60684
0.625787	0.005022	30.9306
0.625766	0.197493	43.5678
0.625761	0.294923	47.1688
0.625748	0.162205	49.9792
0.625696	0.17568	3.94616
0.625458	0.184666	37.0954
0.625422	0.259585	41.145
0.625363	0.256046	14.695
0.625282	0.384985	23.8569
0.625216	0.278963	21.2931
0.624976	0.266377	48.5211
0.624873	0.220072	28.8924
0.624492	0.152071	5.75013
0.624133	0.202017	20.6455
0.623903	0.129331	41.8064
0.623716	0.279346	19.9788
0.623523	0.181298	68.9993
0.623498	0.0681432	60.9799
0.623383	0.38043	76.6707
0.623313	0.382232	68.8251
0.623034	0.395527	39.9929
0.622776	0.195751	21.6221
0.62236	0.293571	8.19125
0.622299	0.146689	15.9158
0.621939	0.114687	56.7717
0.62163	0.310619	65.2445
0.621589	0.27313	48.5211
0.62138	0.13565	55.8481
0.621241	0.0778166	60.9799
0.621119	0.141039	11.0919
0.621094	0.0643745	10.2579
0.620979	0.266293	19.3368
0.620975	0.155914	43.5678
0.620748	0.280983	53.781
0.620683	0.375835	68.8251
0.620281	0.0952046	41.8064
0.620252	0.0334117	56.4026
0.620082	0.254318	14.8576
0.620054	0.217973	20.8978
0.620019	0.213344	10.9748
0.619681	0.221784	19.5729
0.619606	0.301941	4.46581
0.619543	0.151339	20.6455
0.619441	0.210048	16.6613
0.619374	0.333764	15.8015
0.619213	0.204305	64.8242
0.619138	-0.000494822	42.1921
0.618547	0.0883214	35.299
0.618534	0.282954	48.5211
0.618503	0.265777	16.9037
0.618493	0.341264	76.6707
0.618472	0.00663171	67.644
0.618407	0.11583	74.4004
0.618385	0.21877	45.2461
0.618275	0.0979157	25.2985
0.61799	0.437966	34.8968
0.617913	0.390058	15.8015
0.617293	0.207695	68.9993
0.617232	0.307985	80.6193
0.617202	0.293898	28.8924
0.617108	0.227796	21.6221
0.616996	0.308596	16.4351
0.616694	0.13192	5.75013
0.616585	0.345002	52.8248
0.61655	0.344337	39.9929
0.616336	0.181562	57.4821
0.616087	0.24853	51.9782
0.615856	0.176518	68.9993
0.61564	0.247327	80.6193
0.615154	0.029836	28.1652
0.614811	0.259477	19.3368
0.614788	0.24738	53.781
0.614677	0.118403	29.3358
0.61433	0.190548	15.5551
0.614249	0.184729	10.9748
0.614208	0.209729	51.9782
0.614016	0.143568	80.0941
0.613938	0.127324	81.4707
0.613861	0.151537	80.0941
0.613732	0.0189313	56.4026
0.613672	0.0214067	35.025
0.613491	0.117681	81.4707
0.613374	0.165337	36.8978
0.613348	0.271864	85.2405
0.613286	0.242759	28.8924
0.612931	0.235232	21.317
0.612803	0.271501	47.1688
0.612418	0.296416	80.6193
0.61238	0.0219982	63.9042
0.612261	0.11208	21.6056
0.612137	0.264612	17.2942
0.61213	0.215008	36.8978
0.612092	0.238676	16.6613
0.611863	0.17614	57.4821
0.611526	0.0885014	78.4441
0.611133	0.281014	45.3289
0.611124	0.252734	18.1003
0.611077	0.195666	15.9158
0.610942	0.107947	55.8481
0.610618	0.174687	6.77923
0.610519	0.126335	9.41638
0.610481	0.0996836	3.305
0.6104	0.210275	41.145
0.610305	0.217519	30.1425
0.610247	0.15233	64.204
0.610132	0.240097	41.145
0.610124	0.259934	15.3789
0.610034	0.107849	10.9748
0.610003	0.192558	57.4821
0.609759	0.228812	68.8251
0.609736	0.259756	76.6707
0.609472	0.224911	28.2043
0.609406	0.181842	3.29194
0.609273	0.00630109	30.9306
0.609266	0.043459	50.7719
0.609009	0.306023	68.8251
0.608985	0.165021	20.0851
0.608504	-0.0118249	63.1417
0.608414	0.298817	34.9801
0.608213	0.0661891	10.9962
0.60778	0.139412	43.5678
0.607603	0.204359	19.5729
0.607562	0.215057	71.954
0.607528	0.057282	60.9799
0.607412	0.259814	9.51512
0.607304	-0.000947673	63.1417
0.60712	0.130232	3.305
0.607103	0.149381	31.0549
0.607017	0.0329218	13.9201
0.606974	0.186439	15.9158
0.606958	0.234594	20.1607
0.606917	0.219335	68.8251
0.606839	0.116013	6.77923
0.606661	0.045994	48.5211
0.606582	0.250654	9.94704
0.606494	0.295529	19.3368
0.606202	0.182586	77.6621
0.60618	0.128168	55.8481
0.606051	0.290025	80.6193
0.605864	0.134924	19.2124
0.605833	0.284578	45.3289
0.6054	0.205391	45.2461
0.605326	0.166312	15.7458
0.604705	0.275024	9.94704
0.604591	0.280941	85.2405
0.604351	0.145724	55.8481
0.604289	0.0335252	28.156
0.604084	0.0938893	17.6976
0.604044	0.0391347	60.9799
0.603953	0.256224	5.7663
0.603936	-0.00424688	35.025
0.603855	0.28437	19.3368
0.603783	0.238769	51.9782
0.603534	0.219763	28.8924
0.603367	0.207275	17.2485
0.603277	0.29236	15.8015
0.603183	0.186357	48.6597
0.603041	0.265076	80.6193
0.602957	0.0766974	36.6676
0.602919	0.0867832	43.5678
0.602466	0.303074	28.8924
0.601866	0.192743	45.2461
0.601586	0.302875	52.8248
0.60137	0.072013	48.737
0.601236	0.170747	15.0833
0.601041	0.224352	41.2775
0.601009	0.210028	21.317
0.600994	0.0842733	16.6461
0.600843	0.00918441	63.9042
0.600499	0.222434	51.9782
0.600371	0.263356	11.9822
0.600354	0.243864	52.2109
0.600287	0.129996	10.9748
0.600167	0.224306	9.62279
0.599909	0.25967	85.2405
0.599592	0.0629515	78.4441
0.599547	0.0150454	16.8058
0.599361	0.278591	11.9822
0.599358	0.230744	30.1425
0.599285	0.103049	64.204
0.599125	0.183875	71.954
0.599082	0.00162651	67.644
0.599031	-0.0113609	67.644
0.598957	0.0809958	26.201
0.598631	0.166386	20.6455
0.598617	0.176596	15.7458
0.598478	0.175034	16.9037
0.598342	0.14564	78.4441
0.597786	0.279697	19.3368
0.597181	0.347178	20.8775
0.597162	0.242637	28.8924
0.597101	0.158463	18.8031
0.596674	0.0965097	11.0111
0.596356	0.0318635	50.7719
0.596333	0.159499	63.66
0.59628	0.177937	14.5277
0.596274	0.191101	77.6621
0.596156	0.26775	45.3289
0.595835	0.262168	8.40483
0.595389	0.219761	29.6519
0.595265	0.332537	9.94704
0.595261	0.203799	52.2109
0.595069	0.167473	75.7728
0.595059	0.143319	70.2233
0.59498	0.190612	38.7112
0.594673	0.21136	20.1607
0.594599	0.155956	41.2775
0.594567	0.129849	70.2233
0.5945	0.26131	17.3258
0.594309	0.0161223	63.9042
0.594192	0.207668	75.7728
0.594174	0.151478	10.9748
0.594157	0.104616	70.1053
0.594072	0.137772	22.6248
0.593814	0.128298	36.6676
0.593682	0.134067	78.4441
0.593566	0.17537	18.8031
0.593558	0.226351	29.6519
0.593479	0.293331	33.2526
0.593431	0.100352	36.6676
0.593367	0.347486	52.8248
0.592909	-0.000613023	40.2123
0.592698	0.0168238	63.9042
0.592344	0.0734568	70.1053
0.592161	0.258105	4.36758
0.592157	0.232999	34.9801
0.591941	0.155406	50.5064
0.591815	0.0038203	35.025
0.59149	0.216804	34.9801
0.591466	0.172345	66.125
0.591129	0.17169	48.6597
0.590978	0.24571	19.3368
0.590819	0.300681	9.94704
0.590725	0.121461	63.66
0.590651	0.297761	85.2405
0.590522	0.254421	57.397
0.590303	0.166777	10.9748
0.590189	0.315088	9.94704
0.590131	0.205784	28.2043
0.589928	-0.0391662	31.0549
0.589863	0.101567	3.305
0.589674	0.230879	30.1425
0.589635	0.159317	12.8296
0.589392	0.22158	9.12251
0.589349	0.253424	2.00135
0.589166	0.149206	46.3999
0.589091	0.0317527	19.2124
0.589036	0.37716	20.8775
0.588977	0.278694	30.1425
0.588817	0.0353449	50.7719
0.588808	0.152239	16.0147
0.588671	0.203017	33.775
0.588591	0.223653	27.7737
0.588271	0.0472927	50.7719
0.588181	0.178705	77.6621
0.587973	0.0553221	55.8481
0.587874	0.301612	85.2405
0.587743	0.16996	15.0833
0.587682	-0.00894027	33.2211
0.587653	0.200566	17.2485
0.587639	0.215753	89.6481
0.587415	-0.0276773	16.9814
0.587351	0.171415	77.6621
[truncated: 3,815 more rows]
